# Supplementary material for: Enhancing the scalability of distance-based link prediction algorithms in recommender systems through similarity selection
Source: PLoS One. 2022 Jul 28;17(7):e0271891. doi: 10.1371/journal.pone.0271891 (PMC9333256; doi:10.1371/journal.pone.0271891)
Supplement: S1 File — (ZIP) [file pone.0271891.s001.zip]

Archive with 7 entries (7 files):
- DATA AVAILABILITY.txt
- fig13.1000 users.xlsx
- fig2.similarity selection MAE.xlsx
- fig2.similarity selection RMSE.xlsx
- fig3-fit7,fig9-fig12.3000 users.xlsx
- fig8.AUC.xlsx
- table1.time spent.csv
