# Supplementary material for: Enhancing the scalability of distance-based link prediction algorithms in recommender systems through similarity selection
Source: PLoS One. 2022 Jul 28;17(7):e0271891. doi: 10.1371/journal.pone.0271891 (PMC9333256; doi:10.1371/journal.pone.0271891)
Supplement: S1 File — (ZIP) [file pone.0271891.s001.zip › DATA AVAILABILITY.txt]

1. Data for Fig.2 
	fig2.similarity selection MAE.xlsx, fig2.similarity selection RMSE.xlsx
2. Data for Fig.3 - Fig.7, fig9-fig12
	fig3-fit7,fig9-fig12.3000 users.xlsx
3. Data for Fig.8
	fig8.AUC.xlsx
4. Data for Fig.13
	fig13.1000 users.xlsx
5. All data for experiemnt(250M)
	https://grouplens.org/datasets/movielens/25m/
	If the above link didn't work, follow the steps:
	1) Visit https://grouplens.org/.
	2) Click 'datasets'
	3) Find the 'ml-25m.zip' link in section titled 'recommended for new research'.
