# Supplementary material for: Enhancing the scalability of distance-based link prediction algorithms in recommender systems through similarity selection
Source: PLoS One. 2022 Jul 28;17(7):e0271891. doi: 10.1371/journal.pone.0271891 (PMC9333256; doi:10.1371/journal.pone.0271891)
Supplement: S1 File — (ZIP) [file pone.0271891.s001.zip › fig13.1000 users.xlsx]

## Sheet: Sheet1
Algorithm
