# Supplementary material for: Enhancing the scalability of distance-based link prediction algorithms in recommender systems through similarity selection
Source: PLoS One. 2022 Jul 28;17(7):e0271891. doi: 10.1371/journal.pone.0271891 (PMC9333256; doi:10.1371/journal.pone.0271891)
Supplement: S1 File — (ZIP) [file pone.0271891.s001.zip › fig2.similarity selection MAE.xlsx]

## Sheet: Sheet1
	-1	-0.9	-0.8	-0.7	-0.6	-0.5	-0.4	-0.3	-0.2	-0.1	0	0.1	0.2	0.3	0.4	0.5	0.6	0.7	0.8	0.9	1
1	0.671522	0.671491	0.671449	0.6714	0.671316	0.671185	0.67098	0.670379	0.669553	0.668052	0.667034	0.667918	0.671112	0.68497	0.713358	0.759751	0.806784	0.828301	0.8374	0.842191	0.835072
2	0.671522	0.671491	0.671449	0.6714	0.671316	0.671185	0.67098	0.670379	0.669553	0.668052	0.667034	0.667918	0.671112	0.68497	0.713358	0.759751	0.806784	0.828301	0.8374	0.842191	0.835072
3	0.671522	0.671491	0.671449	0.6714	0.671316	0.671185	0.67098	0.670379	0.669553	0.668052	0.667034	0.667918	0.671112	0.68497	0.713358	0.759751	0.806784	0.828301	0.8374	0.842191	0.835072
4	0.671522	0.671491	0.671449	0.6714	0.671316	0.671185	0.67098	0.670379	0.669553	0.668052	0.667034	0.667918	0.671112	0.68497	0.713358	0.759751	0.806784	0.828301	0.8374	0.842191	0.835072
5	0.671522	0.671491	0.671449	0.6714	0.671316	0.671185	0.67098	0.670379	0.669553	0.668052	0.667034	0.667918	0.671112	0.68497	0.713358	0.759751	0.806784	0.828301	0.8374	0.842191	0.835072
6	0.671522	0.671491	0.671449	0.6714	0.671316	0.671185	0.67098	0.670379	0.669553	0.668052	0.667034	0.667918	0.671112	0.68497	0.713358	0.759751	0.806784	0.828301	0.8374	0.842191	0.835072
7	0.671522	0.671491	0.671449	0.6714	0.671316	0.671185	0.67098	0.670379	0.669553	0.668052	0.667034	0.667918	0.671112	0.68497	0.713358	0.759751	0.806784	0.828301	0.8374	0.842191	0.835072
8	0.671522	0.671491	0.671449	0.6714	0.671316	0.671185	0.67098	0.670379	0.669553	0.668052	0.667034	0.667918	0.671112	0.68497	0.713358	0.759751	0.806784	0.828301	0.8374	0.842191	0.835072
9	0.671522	0.671491	0.671449	0.6714	0.671316	0.671185	0.67098	0.670379	0.669553	0.668052	0.667034	0.667918	0.671112	0.68497	0.713358	0.759751	0.806784	0.828301	0.8374	0.842191	0.835072
10	0.671522	0.671491	0.671449	0.6714	0.671316	0.671185	0.67098	0.670379	0.669553	0.668052	0.667034	0.667918	0.671112	0.68497	0.713358	0.759751	0.806784	0.828301	0.8374	0.842191	0.835072
11	0.671522	0.671491	0.671449	0.6714	0.671316	0.671185	0.67098	0.670379	0.669553	0.668052	0.667034	0.667918	0.671112	0.68497	0.713358	0.759751	0.806784	0.828301	0.8374	0.842191	0.835072
12	0.671522	0.671491	0.671449	0.6714	0.671316	0.671185	0.67098	0.670379	0.669553	0.668052	0.667034	0.667918	0.671112	0.68497	0.713358	0.759751	0.806784	0.828301	0.8374	0.842191	0.835072
13	0.671522	0.671491	0.671449	0.6714	0.671316	0.671185	0.67098	0.670379	0.669553	0.668052	0.667034	0.667918	0.671112	0.68497	0.713358	0.759751	0.806784	0.828301	0.8374	0.842191	0.835072
14	0.671522	0.671491	0.671449	0.6714	0.671316	0.671185	0.67098	0.670379	0.669553	0.668052	0.667034	0.667918	0.671112	0.68497	0.713358	0.759751	0.806784	0.828301	0.8374	0.842191	0.835072
15	0.671522	0.671491	0.671449	0.6714	0.671316	0.671185	0.67098	0.670379	0.669553	0.668052	0.667034	0.667918	0.671112	0.68497	0.713358	0.759751	0.806784	0.828301	0.8374	0.842191	0.835072
16	0.671522	0.671491	0.671449	0.6714	0.671316	0.671185	0.67098	0.670379	0.669553	0.668052	0.667034	0.667918	0.671112	0.68497	0.713358	0.759751	0.806784	0.828301	0.8374	0.842191	0.835072
17	0.671522	0.671491	0.671449	0.6714	0.671316	0.671185	0.67098	0.670379	0.669553	0.668052	0.667034	0.667918	0.671112	0.68497	0.713358	0.759751	0.806784	0.828301	0.8374	0.842191	0.835072
18	0.671522	0.671491	0.671449	0.6714	0.671316	0.671185	0.67098	0.670379	0.669553	0.668052	0.667034	0.667918	0.671112	0.68497	0.713358	0.759751	0.806784	0.828301	0.8374	0.842191	0.835072
19	0.671522	0.671491	0.671449	0.6714	0.671316	0.671185	0.67098	0.670379	0.669553	0.668052	0.667034	0.667918	0.671112	0.68497	0.713358	0.759751	0.806784	0.828301	0.8374	0.842191	0.835072
20	0.671522	0.671491	0.671449	0.6714	0.671316	0.671185	0.67098	0.670379	0.669553	0.668052	0.667034	0.667918	0.671112	0.68497	0.713358	0.759751	0.806784	0.828301	0.8374	0.842191	0.835072
22	0.671522	0.671491	0.671449	0.6714	0.671316	0.671185	0.67098	0.670379	0.669553	0.668052	0.667034	0.667918	0.671112	0.68497	0.713358	0.759751	0.806784	0.828301	0.8374	0.842191	0.835072
24	0.671522	0.671491	0.671449	0.6714	0.671316	0.671185	0.67098	0.670379	0.669553	0.668052	0.667034	0.667918	0.671112	0.68497	0.713358	0.759751	0.806784	0.828301	0.8374	0.842191	0.835072
26	0.671522	0.671491	0.671449	0.6714	0.671316	0.671185	0.67098	0.670379	0.669553	0.668052	0.667034	0.667918	0.671112	0.68497	0.713358	0.759751	0.806784	0.828301	0.8374	0.842191	0.835072
28	0.671522	0.671491	0.671449	0.6714	0.671316	0.671185	0.67098	0.670379	0.669553	0.668052	0.667034	0.667918	0.671112	0.68497	0.713358	0.759751	0.806784	0.828301	0.8374	0.842191	0.835072
30	0.671522	0.671491	0.671449	0.6714	0.671316	0.671185	0.67098	0.670379	0.669553	0.668052	0.667034	0.667918	0.671112	0.68497	0.713358	0.759751	0.806784	0.828301	0.8374	0.842191	0.835072
32	0.671522	0.671491	0.671449	0.6714	0.671316	0.671185	0.67098	0.670379	0.669553	0.668052	0.667034	0.667918	0.671112	0.68497	0.713358	0.759751	0.806784	0.828301	0.8374	0.842191	0.835072
34	0.671522	0.671491	0.671449	0.6714	0.671316	0.671185	0.67098	0.670379	0.669553	0.668052	0.667034	0.667918	0.671112	0.68497	0.713358	0.759751	0.806784	0.828301	0.8374	0.842191	0.835072
36	0.671522	0.671491	0.671449	0.6714	0.671316	0.671185	0.67098	0.670379	0.669553	0.668052	0.667034	0.667918	0.671112	0.68497	0.713358	0.759751	0.806784	0.828301	0.8374	0.842191	0.835072
38	0.671522	0.671491	0.671449	0.6714	0.671316	0.671185	0.67098	0.670379	0.669553	0.668052	0.667034	0.667918	0.671112	0.68497	0.713358	0.759751	0.806784	0.828301	0.8374	0.842191	0.835072
40	0.671522	0.671491	0.671449	0.6714	0.671316	0.671185	0.67098	0.670379	0.669553	0.668052	0.667034	0.667918	0.671112	0.68497	0.713358	0.759751	0.806784	0.828301	0.8374	0.842191	0.835072
42	0.671522	0.671491	0.671449	0.6714	0.671316	0.671185	0.67098	0.670379	0.669553	0.668052	0.667034	0.667918	0.671112	0.68497	0.713358	0.759751	0.806784	0.828301	0.8374	0.842191	0.835072
44	0.671522	0.671491	0.671449	0.6714	0.671316	0.671185	0.67098	0.670379	0.669553	0.668052	0.667034	0.667918	0.671112	0.68497	0.713358	0.759751	0.806784	0.828301	0.8374	0.842191	0.835072
46	0.671522	0.671491	0.671449	0.6714	0.671316	0.671185	0.67098	0.670379	0.669553	0.668052	0.667034	0.667918	0.671112	0.68497	0.713358	0.759751	0.806784	0.828301	0.8374	0.842191	0.835072
48	0.671522	0.671491	0.671449	0.6714	0.671316	0.671185	0.67098	0.670379	0.669553	0.668052	0.667034	0.667918	0.671112	0.68497	0.713358	0.759751	0.806784	0.828301	0.8374	0.842191	0.835072
50	0.671522	0.671491	0.671449	0.6714	0.671316	0.671185	0.67098	0.670379	0.669553	0.668052	0.667034	0.667918	0.671112	0.68497	0.713358	0.759751	0.806784	0.828301	0.8374	0.842191	0.835072
52	0.671522	0.671491	0.671449	0.6714	0.671316	0.671185	0.67098	0.670379	0.669553	0.668052	0.667034	0.667918	0.671112	0.68497	0.713358	0.759751	0.806784	0.828301	0.8374	0.842191	0.835072
54	0.671522	0.671491	0.671449	0.6714	0.671316	0.671185	0.67098	0.670379	0.669553	0.668052	0.667034	0.667918	0.671112	0.68497	0.713358	0.759751	0.806784	0.828301	0.8374	0.842191	0.835072
56	0.671522	0.671491	0.671449	0.6714	0.671316	0.671185	0.67098	0.670379	0.669553	0.668052	0.667034	0.667918	0.671112	0.68497	0.713358	0.759751	0.806784	0.828301	0.8374	0.842191	0.835072
58	0.671522	0.671491	0.671449	0.6714	0.671316	0.671185	0.67098	0.670379	0.669553	0.668052	0.667034	0.667918	0.671112	0.68497	0.713358	0.759751	0.806784	0.828301	0.8374	0.842191	0.835072
60	0.671522	0.671491	0.671449	0.6714	0.671316	0.671185	0.67098	0.670379	0.669553	0.668052	0.667034	0.667918	0.671112	0.68497	0.713358	0.759751	0.806784	0.828301	0.8374	0.842191	0.835072
65	0.671522	0.671491	0.671449	0.6714	0.671316	0.671185	0.67098	0.670379	0.669553	0.668052	0.667034	0.667918	0.671112	0.68497	0.713358	0.759751	0.806784	0.828301	0.8374	0.842191	0.835072
70	0.671522	0.671491	0.671449	0.6714	0.671316	0.671185	0.67098	0.670379	0.669553	0.668052	0.667034	0.667918	0.671112	0.68497	0.713358	0.759751	0.806784	0.828301	0.8374	0.842191	0.835072
75	0.671522	0.671491	0.671449	0.6714	0.671316	0.671185	0.67098	0.670379	0.669553	0.668052	0.667034	0.667918	0.671112	0.68497	0.713358	0.759751	0.806784	0.828301	0.8374	0.842191	0.835072
80	0.671522	0.671491	0.671449	0.6714	0.671316	0.671185	0.67098	0.670379	0.669553	0.668052	0.667034	0.667918	0.671112	0.68497	0.713358	0.759751	0.806784	0.828301	0.8374	0.842191	0.835072
85	0.671522	0.671491	0.671449	0.6714	0.671316	0.671185	0.67098	0.670379	0.669553	0.668052	0.667034	0.667918	0.671112	0.68497	0.713358	0.759751	0.806784	0.828301	0.8374	0.842191	0.835072
90	0.671522	0.671491	0.671449	0.6714	0.671316	0.671185	0.67098	0.670379	0.669553	0.668052	0.667034	0.667918	0.671112	0.68497	0.713358	0.759751	0.806784	0.828301	0.8374	0.842191	0.835072
95	0.671522	0.671491	0.671449	0.6714	0.671316	0.671185	0.67098	0.670379	0.669553	0.668052	0.667034	0.667918	0.671112	0.68497	0.713358	0.759751	0.806784	0.828301	0.8374	0.842191	0.835072
100	0.671522	0.671491	0.671449	0.6714	0.671316	0.671185	0.67098	0.670379	0.669553	0.668052	0.667034	0.667918	0.671112	0.68497	0.713358	0.759751	0.806784	0.828301	0.8374	0.842191	0.835072
105	0.671522	0.671491	0.671449	0.6714	0.671316	0.671185	0.67098	0.670379	0.669553	0.668052	0.667034	0.667918	0.671112	0.68497	0.713358	0.759751	0.806784	0.828301	0.8374	0.842191	0.835072
110	0.671522	0.671491	0.671449	0.6714	0.671316	0.671185	0.67098	0.670379	0.669553	0.668052	0.667034	0.667918	0.671112	0.68497	0.713358	0.759751	0.806784	0.828301	0.8374	0.842191	0.835072
115	0.671522	0.671491	0.671449	0.6714	0.671316	0.671185	0.67098	0.670379	0.669553	0.668052	0.667034	0.667918	0.671112	0.68497	0.713358	0.759751	0.806784	0.828301	0.8374	0.842191	0.835072
120	0.671522	0.671491	0.671449	0.6714	0.671316	0.671185	0.67098	0.670379	0.669553	0.668052	0.667034	0.667918	0.671112	0.68497	0.713358	0.759751	0.806784	0.828301	0.8374	0.842191	0.835072
125	0.671522	0.671491	0.671449	0.6714	0.671316	0.671185	0.67098	0.670379	0.669553	0.668052	0.667034	0.667918	0.671112	0.68497	0.713358	0.759751	0.806784	0.828301	0.8374	0.842191	0.835072
130	0.671522	0.671491	0.671449	0.6714	0.671316	0.671185	0.67098	0.670379	0.669553	0.668052	0.667034	0.667918	0.671112	0.68497	0.713358	0.759751	0.806784	0.828301	0.8374	0.842191	0.835072
135	0.671522	0.671491	0.671449	0.6714	0.671316	0.671185	0.67098	0.670379	0.669553	0.668052	0.667034	0.667918	0.671112	0.68497	0.713358	0.759751	0.806784	0.828301	0.8374	0.842191	0.835072
140	0.671522	0.671491	0.671449	0.6714	0.671316	0.671185	0.67098	0.670379	0.669553	0.668052	0.667034	0.667918	0.671112	0.68497	0.713358	0.759751	0.806784	0.828301	0.8374	0.842191	0.835072
145	0.671522	0.671491	0.671449	0.6714	0.671316	0.671185	0.67098	0.670379	0.669553	0.668052	0.667034	0.667918	0.671112	0.68497	0.713358	0.759751	0.806784	0.828301	0.8374	0.842191	0.835072
150	0.671522	0.671491	0.671449	0.6714	0.671316	0.671185	0.67098	0.670379	0.669553	0.668052	0.667034	0.667918	0.671112	0.68497	0.713358	0.759751	0.806784	0.828301	0.8374	0.842191	0.835072
155	0.671522	0.671491	0.671449	0.6714	0.671316	0.671185	0.67098	0.670379	0.669553	0.668052	0.667034	0.667918	0.671112	0.68497	0.713358	0.759751	0.806784	0.828301	0.8374	0.842191	0.835072
160	0.671522	0.671491	0.671449	0.6714	0.671316	0.671185	0.67098	0.670379	0.669553	0.668052	0.667034	0.667918	0.671112	0.68497	0.713358	0.759751	0.806784	0.828301	0.8374	0.842191	0.835072
165	0.671522	0.671491	0.671449	0.6714	0.671316	0.671185	0.67098	0.670379	0.669553	0.668052	0.667034	0.667918	0.671112	0.68497	0.713358	0.759751	0.806784	0.828301	0.8374	0.842191	0.835072
170	0.671522	0.671491	0.671449	0.6714	0.671316	0.671185	0.67098	0.670379	0.669553	0.668052	0.667034	0.667918	0.671112	0.68497	0.713358	0.759751	0.806784	0.828301	0.8374	0.842191	0.835072
175	0.671522	0.671491	0.671449	0.6714	0.671316	0.671185	0.67098	0.670379	0.669553	0.668052	0.667034	0.667918	0.671112	0.68497	0.713358	0.759751	0.806784	0.828301	0.8374	0.842191	0.835072
180	0.671522	0.671491	0.671449	0.6714	0.671316	0.671185	0.67098	0.670379	0.669553	0.668052	0.667034	0.667918	0.671112	0.68497	0.713358	0.759751	0.806784	0.828301	0.8374	0.842191	0.835072
185	0.671522	0.671491	0.671449	0.6714	0.671316	0.671185	0.67098	0.670379	0.669553	0.668052	0.667034	0.667918	0.671112	0.68497	0.713358	0.759751	0.806784	0.828301	0.8374	0.842191	0.835072
190	0.671522	0.671491	0.671449	0.6714	0.671316	0.671185	0.67098	0.670379	0.669553	0.668052	0.667034	0.667918	0.671112	0.68497	0.713358	0.759751	0.806784	0.828301	0.8374	0.842191	0.835072
195	0.671522	0.671491	0.671449	0.6714	0.671316	0.671185	0.67098	0.670379	0.669553	0.668052	0.667034	0.667918	0.671112	0.68497	0.713358	0.759751	0.806784	0.828301	0.8374	0.842191	0.835072
200	0.671522	0.671491	0.671449	0.6714	0.671316	0.671185	0.67098	0.670379	0.669553	0.668052	0.667034	0.667918	0.671112	0.68497	0.713358	0.759751	0.806784	0.828301	0.8374	0.842191	0.835072
