# Supplementary material for: Enhancing the scalability of distance-based link prediction algorithms in recommender systems through similarity selection
Source: PLoS One. 2022 Jul 28;17(7):e0271891. doi: 10.1371/journal.pone.0271891 (PMC9333256; doi:10.1371/journal.pone.0271891)
Supplement: S1 File — (ZIP) [file pone.0271891.s001.zip › fig2.similarity selection RMSE.xlsx]

## Sheet: Sheet1
	-1	-0.9	-0.8	-0.7	-0.6	-0.5	-0.4	-0.3	-0.2	-0.1	0	0.1	0.2	0.3	0.4	0.5	0.6	0.7	0.8	0.9	1
1	0.88048	0.880464	0.880469	0.880393	0.880356	0.880105	0.879832	0.878929	0.877825	0.875811	0.87413	0.874844	0.879882	0.899493	0.93694	0.994903	1.04864	1.07229	1.07928	1.08246	1.06567
2	0.88048	0.880464	0.880469	0.880393	0.880356	0.880105	0.879832	0.878929	0.877825	0.875811	0.87413	0.874844	0.879882	0.899493	0.93694	0.994903	1.04864	1.07229	1.07928	1.08246	1.06567
3	0.88048	0.880464	0.880469	0.880393	0.880356	0.880105	0.879832	0.878929	0.877825	0.875811	0.87413	0.874844	0.879882	0.899493	0.93694	0.994903	1.04864	1.07229	1.07928	1.08246	1.06567
4	0.88048	0.880464	0.880469	0.880393	0.880356	0.880105	0.879832	0.878929	0.877825	0.875811	0.87413	0.874844	0.879882	0.899493	0.93694	0.994903	1.04864	1.07229	1.07928	1.08246	1.06567
5	0.88048	0.880464	0.880469	0.880393	0.880356	0.880105	0.879832	0.878929	0.877825	0.875811	0.87413	0.874844	0.879882	0.899493	0.93694	0.994903	1.04864	1.07229	1.07928	1.08246	1.06567
6	0.88048	0.880464	0.880469	0.880393	0.880356	0.880105	0.879832	0.878929	0.877825	0.875811	0.87413	0.874844	0.879882	0.899493	0.93694	0.994903	1.04864	1.07229	1.07928	1.08246	1.06567
7	0.88048	0.880464	0.880469	0.880393	0.880356	0.880105	0.879832	0.878929	0.877825	0.875811	0.87413	0.874844	0.879882	0.899493	0.93694	0.994903	1.04864	1.07229	1.07928	1.08246	1.06567
8	0.88048	0.880464	0.880469	0.880393	0.880356	0.880105	0.879832	0.878929	0.877825	0.875811	0.87413	0.874844	0.879882	0.899493	0.93694	0.994903	1.04864	1.07229	1.07928	1.08246	1.06567
9	0.88048	0.880464	0.880469	0.880393	0.880356	0.880105	0.879832	0.878929	0.877825	0.875811	0.87413	0.874844	0.879882	0.899493	0.93694	0.994903	1.04864	1.07229	1.07928	1.08246	1.06567
10	0.88048	0.880464	0.880469	0.880393	0.880356	0.880105	0.879832	0.878929	0.877825	0.875811	0.87413	0.874844	0.879882	0.899493	0.93694	0.994903	1.04864	1.07229	1.07928	1.08246	1.06567
11	0.88048	0.880464	0.880469	0.880393	0.880356	0.880105	0.879832	0.878929	0.877825	0.875811	0.87413	0.874844	0.879882	0.899493	0.93694	0.994903	1.04864	1.07229	1.07928	1.08246	1.06567
12	0.88048	0.880464	0.880469	0.880393	0.880356	0.880105	0.879832	0.878929	0.877825	0.875811	0.87413	0.874844	0.879882	0.899493	0.93694	0.994903	1.04864	1.07229	1.07928	1.08246	1.06567
13	0.88048	0.880464	0.880469	0.880393	0.880356	0.880105	0.879832	0.878929	0.877825	0.875811	0.87413	0.874844	0.879882	0.899493	0.93694	0.994903	1.04864	1.07229	1.07928	1.08246	1.06567
14	0.88048	0.880464	0.880469	0.880393	0.880356	0.880105	0.879832	0.878929	0.877825	0.875811	0.87413	0.874844	0.879882	0.899493	0.93694	0.994903	1.04864	1.07229	1.07928	1.08246	1.06567
15	0.88048	0.880464	0.880469	0.880393	0.880356	0.880105	0.879832	0.878929	0.877825	0.875811	0.87413	0.874844	0.879882	0.899493	0.93694	0.994903	1.04864	1.07229	1.07928	1.08246	1.06567
16	0.88048	0.880464	0.880469	0.880393	0.880356	0.880105	0.879832	0.878929	0.877825	0.875811	0.87413	0.874844	0.879882	0.899493	0.93694	0.994903	1.04864	1.07229	1.07928	1.08246	1.06567
17	0.88048	0.880464	0.880469	0.880393	0.880356	0.880105	0.879832	0.878929	0.877825	0.875811	0.87413	0.874844	0.879882	0.899493	0.93694	0.994903	1.04864	1.07229	1.07928	1.08246	1.06567
18	0.88048	0.880464	0.880469	0.880393	0.880356	0.880105	0.879832	0.878929	0.877825	0.875811	0.87413	0.874844	0.879882	0.899493	0.93694	0.994903	1.04864	1.07229	1.07928	1.08246	1.06567
19	0.88048	0.880464	0.880469	0.880393	0.880356	0.880105	0.879832	0.878929	0.877825	0.875811	0.87413	0.874844	0.879882	0.899493	0.93694	0.994903	1.04864	1.07229	1.07928	1.08246	1.06567
20	0.88048	0.880464	0.880469	0.880393	0.880356	0.880105	0.879832	0.878929	0.877825	0.875811	0.87413	0.874844	0.879882	0.899493	0.93694	0.994903	1.04864	1.07229	1.07928	1.08246	1.06567
22	0.88048	0.880464	0.880469	0.880393	0.880356	0.880105	0.879832	0.878929	0.877825	0.875811	0.87413	0.874844	0.879882	0.899493	0.93694	0.994903	1.04864	1.07229	1.07928	1.08246	1.06567
24	0.88048	0.880464	0.880469	0.880393	0.880356	0.880105	0.879832	0.878929	0.877825	0.875811	0.87413	0.874844	0.879882	0.899493	0.93694	0.994903	1.04864	1.07229	1.07928	1.08246	1.06567
26	0.88048	0.880464	0.880469	0.880393	0.880356	0.880105	0.879832	0.878929	0.877825	0.875811	0.87413	0.874844	0.879882	0.899493	0.93694	0.994903	1.04864	1.07229	1.07928	1.08246	1.06567
28	0.88048	0.880464	0.880469	0.880393	0.880356	0.880105	0.879832	0.878929	0.877825	0.875811	0.87413	0.874844	0.879882	0.899493	0.93694	0.994903	1.04864	1.07229	1.07928	1.08246	1.06567
30	0.88048	0.880464	0.880469	0.880393	0.880356	0.880105	0.879832	0.878929	0.877825	0.875811	0.87413	0.874844	0.879882	0.899493	0.93694	0.994903	1.04864	1.07229	1.07928	1.08246	1.06567
32	0.88048	0.880464	0.880469	0.880393	0.880356	0.880105	0.879832	0.878929	0.877825	0.875811	0.87413	0.874844	0.879882	0.899493	0.93694	0.994903	1.04864	1.07229	1.07928	1.08246	1.06567
34	0.88048	0.880464	0.880469	0.880393	0.880356	0.880105	0.879832	0.878929	0.877825	0.875811	0.87413	0.874844	0.879882	0.899493	0.93694	0.994903	1.04864	1.07229	1.07928	1.08246	1.06567
36	0.88048	0.880464	0.880469	0.880393	0.880356	0.880105	0.879832	0.878929	0.877825	0.875811	0.87413	0.874844	0.879882	0.899493	0.93694	0.994903	1.04864	1.07229	1.07928	1.08246	1.06567
38	0.88048	0.880464	0.880469	0.880393	0.880356	0.880105	0.879832	0.878929	0.877825	0.875811	0.87413	0.874844	0.879882	0.899493	0.93694	0.994903	1.04864	1.07229	1.07928	1.08246	1.06567
40	0.88048	0.880464	0.880469	0.880393	0.880356	0.880105	0.879832	0.878929	0.877825	0.875811	0.87413	0.874844	0.879882	0.899493	0.93694	0.994903	1.04864	1.07229	1.07928	1.08246	1.06567
42	0.88048	0.880464	0.880469	0.880393	0.880356	0.880105	0.879832	0.878929	0.877825	0.875811	0.87413	0.874844	0.879882	0.899493	0.93694	0.994903	1.04864	1.07229	1.07928	1.08246	1.06567
44	0.88048	0.880464	0.880469	0.880393	0.880356	0.880105	0.879832	0.878929	0.877825	0.875811	0.87413	0.874844	0.879882	0.899493	0.93694	0.994903	1.04864	1.07229	1.07928	1.08246	1.06567
46	0.88048	0.880464	0.880469	0.880393	0.880356	0.880105	0.879832	0.878929	0.877825	0.875811	0.87413	0.874844	0.879882	0.899493	0.93694	0.994903	1.04864	1.07229	1.07928	1.08246	1.06567
48	0.88048	0.880464	0.880469	0.880393	0.880356	0.880105	0.879832	0.878929	0.877825	0.875811	0.87413	0.874844	0.879882	0.899493	0.93694	0.994903	1.04864	1.07229	1.07928	1.08246	1.06567
50	0.88048	0.880464	0.880469	0.880393	0.880356	0.880105	0.879832	0.878929	0.877825	0.875811	0.87413	0.874844	0.879882	0.899493	0.93694	0.994903	1.04864	1.07229	1.07928	1.08246	1.06567
52	0.88048	0.880464	0.880469	0.880393	0.880356	0.880105	0.879832	0.878929	0.877825	0.875811	0.87413	0.874844	0.879882	0.899493	0.93694	0.994903	1.04864	1.07229	1.07928	1.08246	1.06567
54	0.88048	0.880464	0.880469	0.880393	0.880356	0.880105	0.879832	0.878929	0.877825	0.875811	0.87413	0.874844	0.879882	0.899493	0.93694	0.994903	1.04864	1.07229	1.07928	1.08246	1.06567
56	0.88048	0.880464	0.880469	0.880393	0.880356	0.880105	0.879832	0.878929	0.877825	0.875811	0.87413	0.874844	0.879882	0.899493	0.93694	0.994903	1.04864	1.07229	1.07928	1.08246	1.06567
58	0.88048	0.880464	0.880469	0.880393	0.880356	0.880105	0.879832	0.878929	0.877825	0.875811	0.87413	0.874844	0.879882	0.899493	0.93694	0.994903	1.04864	1.07229	1.07928	1.08246	1.06567
60	0.88048	0.880464	0.880469	0.880393	0.880356	0.880105	0.879832	0.878929	0.877825	0.875811	0.87413	0.874844	0.879882	0.899493	0.93694	0.994903	1.04864	1.07229	1.07928	1.08246	1.06567
65	0.88048	0.880464	0.880469	0.880393	0.880356	0.880105	0.879832	0.878929	0.877825	0.875811	0.87413	0.874844	0.879882	0.899493	0.93694	0.994903	1.04864	1.07229	1.07928	1.08246	1.06567
70	0.88048	0.880464	0.880469	0.880393	0.880356	0.880105	0.879832	0.878929	0.877825	0.875811	0.87413	0.874844	0.879882	0.899493	0.93694	0.994903	1.04864	1.07229	1.07928	1.08246	1.06567
75	0.88048	0.880464	0.880469	0.880393	0.880356	0.880105	0.879832	0.878929	0.877825	0.875811	0.87413	0.874844	0.879882	0.899493	0.93694	0.994903	1.04864	1.07229	1.07928	1.08246	1.06567
80	0.88048	0.880464	0.880469	0.880393	0.880356	0.880105	0.879832	0.878929	0.877825	0.875811	0.87413	0.874844	0.879882	0.899493	0.93694	0.994903	1.04864	1.07229	1.07928	1.08246	1.06567
85	0.88048	0.880464	0.880469	0.880393	0.880356	0.880105	0.879832	0.878929	0.877825	0.875811	0.87413	0.874844	0.879882	0.899493	0.93694	0.994903	1.04864	1.07229	1.07928	1.08246	1.06567
90	0.88048	0.880464	0.880469	0.880393	0.880356	0.880105	0.879832	0.878929	0.877825	0.875811	0.87413	0.874844	0.879882	0.899493	0.93694	0.994903	1.04864	1.07229	1.07928	1.08246	1.06567
95	0.88048	0.880464	0.880469	0.880393	0.880356	0.880105	0.879832	0.878929	0.877825	0.875811	0.87413	0.874844	0.879882	0.899493	0.93694	0.994903	1.04864	1.07229	1.07928	1.08246	1.06567
100	0.88048	0.880464	0.880469	0.880393	0.880356	0.880105	0.879832	0.878929	0.877825	0.875811	0.87413	0.874844	0.879882	0.899493	0.93694	0.994903	1.04864	1.07229	1.07928	1.08246	1.06567
105	0.88048	0.880464	0.880469	0.880393	0.880356	0.880105	0.879832	0.878929	0.877825	0.875811	0.87413	0.874844	0.879882	0.899493	0.93694	0.994903	1.04864	1.07229	1.07928	1.08246	1.06567
110	0.88048	0.880464	0.880469	0.880393	0.880356	0.880105	0.879832	0.878929	0.877825	0.875811	0.87413	0.874844	0.879882	0.899493	0.93694	0.994903	1.04864	1.07229	1.07928	1.08246	1.06567
115	0.88048	0.880464	0.880469	0.880393	0.880356	0.880105	0.879832	0.878929	0.877825	0.875811	0.87413	0.874844	0.879882	0.899493	0.93694	0.994903	1.04864	1.07229	1.07928	1.08246	1.06567
120	0.88048	0.880464	0.880469	0.880393	0.880356	0.880105	0.879832	0.878929	0.877825	0.875811	0.87413	0.874844	0.879882	0.899493	0.93694	0.994903	1.04864	1.07229	1.07928	1.08246	1.06567
125	0.88048	0.880464	0.880469	0.880393	0.880356	0.880105	0.879832	0.878929	0.877825	0.875811	0.87413	0.874844	0.879882	0.899493	0.93694	0.994903	1.04864	1.07229	1.07928	1.08246	1.06567
130	0.88048	0.880464	0.880469	0.880393	0.880356	0.880105	0.879832	0.878929	0.877825	0.875811	0.87413	0.874844	0.879882	0.899493	0.93694	0.994903	1.04864	1.07229	1.07928	1.08246	1.06567
135	0.88048	0.880464	0.880469	0.880393	0.880356	0.880105	0.879832	0.878929	0.877825	0.875811	0.87413	0.874844	0.879882	0.899493	0.93694	0.994903	1.04864	1.07229	1.07928	1.08246	1.06567
140	0.88048	0.880464	0.880469	0.880393	0.880356	0.880105	0.879832	0.878929	0.877825	0.875811	0.87413	0.874844	0.879882	0.899493	0.93694	0.994903	1.04864	1.07229	1.07928	1.08246	1.06567
145	0.88048	0.880464	0.880469	0.880393	0.880356	0.880105	0.879832	0.878929	0.877825	0.875811	0.87413	0.874844	0.879882	0.899493	0.93694	0.994903	1.04864	1.07229	1.07928	1.08246	1.06567
150	0.88048	0.880464	0.880469	0.880393	0.880356	0.880105	0.879832	0.878929	0.877825	0.875811	0.87413	0.874844	0.879882	0.899493	0.93694	0.994903	1.04864	1.07229	1.07928	1.08246	1.06567
155	0.88048	0.880464	0.880469	0.880393	0.880356	0.880105	0.879832	0.878929	0.877825	0.875811	0.87413	0.874844	0.879882	0.899493	0.93694	0.994903	1.04864	1.07229	1.07928	1.08246	1.06567
160	0.88048	0.880464	0.880469	0.880393	0.880356	0.880105	0.879832	0.878929	0.877825	0.875811	0.87413	0.874844	0.879882	0.899493	0.93694	0.994903	1.04864	1.07229	1.07928	1.08246	1.06567
165	0.88048	0.880464	0.880469	0.880393	0.880356	0.880105	0.879832	0.878929	0.877825	0.875811	0.87413	0.874844	0.879882	0.899493	0.93694	0.994903	1.04864	1.07229	1.07928	1.08246	1.06567
170	0.88048	0.880464	0.880469	0.880393	0.880356	0.880105	0.879832	0.878929	0.877825	0.875811	0.87413	0.874844	0.879882	0.899493	0.93694	0.994903	1.04864	1.07229	1.07928	1.08246	1.06567
175	0.88048	0.880464	0.880469	0.880393	0.880356	0.880105	0.879832	0.878929	0.877825	0.875811	0.87413	0.874844	0.879882	0.899493	0.93694	0.994903	1.04864	1.07229	1.07928	1.08246	1.06567
180	0.88048	0.880464	0.880469	0.880393	0.880356	0.880105	0.879832	0.878929	0.877825	0.875811	0.87413	0.874844	0.879882	0.899493	0.93694	0.994903	1.04864	1.07229	1.07928	1.08246	1.06567
185	0.88048	0.880464	0.880469	0.880393	0.880356	0.880105	0.879832	0.878929	0.877825	0.875811	0.87413	0.874844	0.879882	0.899493	0.93694	0.994903	1.04864	1.07229	1.07928	1.08246	1.06567
190	0.88048	0.880464	0.880469	0.880393	0.880356	0.880105	0.879832	0.878929	0.877825	0.875811	0.87413	0.874844	0.879882	0.899493	0.93694	0.994903	1.04864	1.07229	1.07928	1.08246	1.06567
195	0.88048	0.880464	0.880469	0.880393	0.880356	0.880105	0.879832	0.878929	0.877825	0.875811	0.87413	0.874844	0.879882	0.899493	0.93694	0.994903	1.04864	1.07229	1.07928	1.08246	1.06567
200	0.88048	0.880464	0.880469	0.880393	0.880356	0.880105	0.879832	0.878929	0.877825	0.875811	0.87413	0.874844	0.879882	0.899493	0.93694	0.994903	1.04864	1.07229	1.07928	1.08246	1.06567
