# Supplementary material for: Enhancing the scalability of distance-based link prediction algorithms in recommender systems through similarity selection
Source: PLoS One. 2022 Jul 28;17(7):e0271891. doi: 10.1371/journal.pone.0271891 (PMC9333256; doi:10.1371/journal.pone.0271891)
Supplement: S1 File — (ZIP) [file pone.0271891.s001.zip › table1.time spent.csv]

Cosine:	Seconds:	490.8504751	Minutes:	8.180841252
DSS:	Seconds:	263.3072905	Minutes:	4.388454842
RA:	Seconds:	519.7951728	Minutes:	8.66325288
SlopeOne:	Seconds:	243.4086971	Minutes:	4.056811618
UOS:	Seconds:	511.5183169	Minutes:	8.525305282
MLCF:	Seconds:	465.0294893	Minutes:	7.750491488
